# Supplementary material for: DFT, ADMET and Molecular Docking Investigations for the Antimicrobial Activity of 6,6′-Diamino-1,1′,3,3′-tetramethyl-5,5′-(4-chlorobenzylidene)bis[pyrimidine-2,4(1H,3H)-dione]
Source: Molecules. 2022 Jan 18;27(3):620. doi: 10.3390/molecules27030620 (PMC8839838; doi:10.3390/molecules27030620)
Supplement: Supplementary file 1 [file molecules-27-00620-s001.zip]

Archive with 1 entries (1 files):
- molecules-1548728-supplementary.pdf
